# Supplementary material for: Further Inspection: Integrating Housing Code Enforcement and Social Services to Improve Community Health
Source: Int J Environ Res Public Health. 2021 Nov 16;18(22):12014. doi: 10.3390/ijerph182212014 (PMC8623912; doi:10.3390/ijerph182212014)
Supplement: Supplementary file 1 [file ijerph-18-12014-s001.zip]

Archive with 1 entries (1 files):
- Supplemental Material.pdf
